# Supplementary material for: Influence of Ecological Factors on the Metabolomic Composition of Fish Lenses
Source: Biology (Basel). 2022 Nov 25;11(12):1709. doi: 10.3390/biology11121709 (PMC9774591; doi:10.3390/biology11121709)
Supplement: Supplementary file 1 [file biology-11-01709-s001.zip]

Archive with 1 entries (1 files):
- biology-2037272-supplementary.pdf
